# Supplementary material for: Liver-Support Therapies in Critical Illness—A Comparative Analysis of Procedural Characteristics and Safety
Source: J Clin Med. 2023 Jul 13;12(14):4669. doi: 10.3390/jcm12144669 (PMC10380554; doi:10.3390/jcm12144669)
Supplement: Supplementary file 1 [file jcm-12-04669-s001.zip]

Archive with 1 entries (1 files):
- jcm-2377419-supplementary.pdf
